# Supplementary material for: Biostimulant-Based Molecular Priming Improves Crop Quality and Enhances Yield of Raspberry and Strawberry Fruits
Source: Metabolites. 2024 Nov 5;14(11):594. doi: 10.3390/metabo14110594 (PMC11596280; doi:10.3390/metabo14110594)
Supplement: Supplementary file 1 [file metabolites-14-00594-s001.zip]

Archive with 1 entries (1 files):
- Supplementary Table 1 REVISED.xlsx
