# Supplementary material for: Biostimulant-Based Molecular Priming Improves Crop Quality and Enhances Yield of Raspberry and Strawberry Fruits
Source: Metabolites. 2024 Nov 5;14(11):594. doi: 10.3390/metabo14110594 (PMC11596280; doi:10.3390/metabo14110594)
Supplement: Supplementary file 1 [file metabolites-14-00594-s001.zip › Supplementary Table 1 REVISED.xlsx]

## Sheet: results
	Raspberry						Strawberry
	Mean control (Raspberry)	Mean SuperFifty (Raspberry)	±SE control (Raspberry)	±SE SuperFifty (Raspberry)	P value		Mean control (Strawberry)	Mean SuperFifty (Strawberry)	±SE control (Strawberry)	±SE SuperFifty (Strawberry)	P value
Serine	278.6	285.4	26.4926	23.1076	0.851441		45.2827	42.1132	8.04789	6.27316	0.764034
Alanine	596.6	510.8	25.331	78.8964	0.330745		344.4	287.4	16.9369	51.938	0.327271
Threonine	176.2	184.2	13.614	8.13265	0.627527		98.2473	55.9723	19.9111	7.02717	0.0802476
Asparagine	8672	7304	459.145	1116.66	0.290009		5256	4328	270.843	770.178	0.288572
Ornithine	134.8	112.868	12.5992	18.5099	0.356021		5.50327	5.96165	0.459968	2.89386	0.879569
Aspartic acid	6048	5466	452.265	426.868	0.37674		3784	3076	362.803	36.1386	0.0880926
Glutamine	2036	1906.8	133.776	265.063	0.674953		2419.4	1239.4	403.131	235.145	0.0353435
Glutamic acid	10314	11324	654.321	844.734	0.372205		4044	3744	360.522	257.81	0.517579
Histidine	253.6	224.8	6.81616	21.9668	0.245874		140.885	74.5058	40.3978	43.5499	0.296231
Glycerol-3-phosphate	195.6	188	18.4597	16.1957	0.764863		110.471	97.8841	7.78548	10.1039	0.352647
Aconitic acid	84.1633	63.7096	14.6263	14.375	0.347797		138.787	128.226	12.9619	19.814	0.667385
Arginine	530.2	436.6	49.7317	76.9244	0.336764		2.95182	4.72469	1.65664	4.07505	0.697487
myo-Inositol	10970	13824	802.646	1233.2	0.088394		19740	18520	898.109	1261.51	0.453501
Citric acid	86780	83140	3509.33	4467.5	0.539614		53680	49080	1607.3	1409.75	0.0636164
Quinic acid	369.2	424.6	54.7471	15.1545	0.357999		1029.4	1149.2	87.4092	119.625	0.442126
Galacturonic acid	2124	2114	503.95	576.512	0.9899		2172	2596	264.564	385.079	0.390646
Gluconic acid	10422	8274	678.958	752.885	0.0669574		6806	6898	372.312	471.587	0.882096
Saccharic acid	5442	4588	402.51	501.97	0.221042		1430	1818	81.6701	221.549	0.138963
Fructose 1-phosphate	2888	3500	220.327	243.701	0.0994978		3484	4008	70.6116	209.103	0.0449489
Asparaginyglutamic acid	174.4	129.139	22.205	19.895	0.167464		379.2	249.4	51.0318	26.9974	0.0547139
Glutathione	328.2	307.8	34.1927	16.806	0.606906		615.8	605.2	115.719	107.541	0.948149
Sucrose	57760	56180	1724.99	4057.51	0.729346		29040	24798	1474.31	4763.99	0.419705
Adipic acid	31.1098	25.9254	3.31436	4.71913	0.394896		54.7771	44.1488	4.45975	7.75957	0.269074
Gentisic acid	5.00721	5.16258	0.853232	1.19877	0.918506		0.12456	0.249754	0.0772609	0.12222	0.411793
Dihydroxybenzoic acid	7.10321	6.09035	0.969698	0.60434	0.401237		5.63798	7.63881	0.820182	3.94208	0.632614
Homogentisic acid	21.8487	26.6992	1.97252	2.97549	0.211309		0.644364	0.998205	0.0854767	0.217419	0.168333
Hydroxyphenylpyruvic acid	7.87492	8.59832	0.969423	0.506033	0.526873		1.22644	1.10675	0.0428888	0.0988773	0.299018
Caffeic acid	33.4359	24.4393	7.0596	4.74743	0.321167		0	0	0	0	NA
Methionine	7.62086	7.52772	3.1848	0.986395	0.978397		0.573157	0.709045	0.24316	0.360834	0.762797
Tryptophan	274.6	291.8	33.0811	29.3213	0.707358		824.8	415	163.032	72.0881	0.0505567
Pantothenic acid	473.8	514.4	17.8589	10.2791	0.0843023		39.9532	43.5074	1.23412	5.28456	0.530884
Catechin	225.6	416.4	27.5547	69.9576	0.0348396		5850	5864	404.29	1142.54	0.991066
Salicylic acid	173.2	109.248	25.5644	18.9849	0.0794784		304.4	287.6	30.2152	76.2513	0.842821
Vanilloside	381.2	383.8	27.0858	29.2257	0.949576		4.17845	4.38999	0.56291	0.879756	0.844549
P-Coumaroyl-glucose	1622	1564	208.672	74.135	0.800008		21040	20800	1343.73	2039.61	0.924142
Caffeoylshikimic acid	49.3728	38.556	10.9665	6.34373	0.418052		36.4162	40.3555	7.85617	9.17484	0.752695
CafHex5	15.1628	17.1288	3.92058	1.68029	0.657139		0.133546	0.0762376	0.0846589	0.0762376	0.628499
CafHex2	6.75017	7.78917	1.85201	2.93663	0.772366		14.6979	13.8356	6.40383	5.317	0.920033
Glucocaffeic acid	411.6	327	63.3519	101.554	0.499755		30.0794	30.9648	11.0387	9.60435	0.953233
CafHex1	516.4	601	116.829	188.376	0.712651		228.4	209.8	38.7874	24.6929	0.69643
CGA-1	0.460695	0.054925	0.196035	0.054925	0.0813777		6.03703	7.85352	2.25213	2.34496	0.591658
Coumaroylgalactarate	37.5121	45.6752	5.02818	9.51957	0.470056		30.2374	33.1866	2.91574	3.57883	0.540756
Feruloyl-glucose1	636	558.8	70.1897	63.8345	0.439365		12.4494	9.96577	2.63508	3.13979	0.561363
FerHex3	273.8	279.2	56.689	27.2147	0.933677		30.5336	26.1822	4.44731	4.56345	0.513971
Feruloyl derv.	13.3032	9.7127	4.45888	3.65313	0.550702		16.5004	16.851	4.15113	3.15279	0.948028
Feruloylglucose2	2626	2460	509.025	406.633	0.805309		428.2	358.4	38.5816	28.2252	0.182379
Ferulic acid-glucuronide	13.8962	15.3428	1.58538	3.63628	0.724803		5.55796	5.00761	0.829317	1.82324	0.790458
H5FeruGlc3	30.0987	13.6384	8.41788	4.22022	0.118588		9.14024	6.96011	1.2135	1.51419	0.293799
H5FeruGlc1	568.4	416.2	65.4657	43.1699	0.0882266		32.4244	29.5997	3.45113	4.07188	0.611031
Feruloylgalactarate	3.89932	5.45393	0.46145	0.930236	0.172736		0.514793	0.527724	0.166897	0.0962952	0.948143
SinGlciso2	5.11211	3.48175	0.576993	0.479943	0.0615948		7.34702	5.22567	1.19329	0.812406	0.179893
SinGlciso1	1704	1834	181.951	197.347	0.641149		12.3098	10.9823	4.25136	3.82825	0.822331
hydroxyjasmonic acid glucoside	2.64861	2.73204	0.117773	0.174242	0.701985		1.91992	1.85014	0.415051	0.10244	0.874398
Methylresveratrol -glucoside	2.8622	2.44853	0.379806	0.3045	0.420151		0	0	0	0	NA
Callistephin	81.754	41.7749	23.3057	4.22297	0.129902		3464	3486	307.158	215.049	0.954651
Flavin Mononucleotide	4.28135	5.7996	0.455028	0.583657	0.0743348		2.74814	2.50204	0.436936	0.525169	0.727996
Delphinidin-3-O-galactoside	1.11072	0.708109	0.247658	0.206592	0.247193		3.89008	3.90428	0.629694	0.616812	0.987543
Formyltetrahydrofolate	9.7572	12.4241	0.394652	1.17181	0.0630951		37.5828	36.3871	1.80672	5.39813	0.838886
p-coumaroyl di-glucoside	18.7736	10.4495	7.19159	2.6346	0.308767		2.86281	1.37955	1.01336	0.257048	0.193727
caffeoylquinic acid dervitives	8.26338	5.74065	1.70123	0.971454	0.233841		7.17552	9.86967	1.53348	2.629	0.401871
Resveratrol-diglucoside	21.5461	5.39492	17.4957	0.221517	0.382962		0	0	0	0	NA
Procyanidin B1	2366	2282	389.803	309.458	0.870163		418.2	439	47.4525	87.0879	0.839124
Pelargonidin-3-O-rutinoside	5.3026	6.1403	0.97245	1.75445	0.687212		485.4	404.4	26.3735	12.867	0.0246641
Kaempferol-glc-glc like	0	0	0	0	NA		2.9567	2.7	0.75187	0.483843	0.781328
Cyanidin-3-O-sophoroside	6710	5674	1002.58	161.078	0.337469		1.42654	1.11525	0.314384	0.391477	0.55251
Quercetin-(rhamnosyl) glucoside 7-O-rhamnoside	1.67778	1.51057	0.364631	0.542924	0.804657		39.4629	33.7039	3.7459	4.30005	0.342133
p-Coumaric acid	28.9615	22.1368	6.07692	3.01442	0.343833		1.35397	2.08465	0.389658	0.724471	0.400324
Ferulic acid	13.2144	12.5594	2.91781	2.56039	0.870209		0	0	0	0	NA
Dimethoxy-4-hydroxycinnamic acid	4.59299	6.34322	0.579971	0.453702	0.0447617		0.625296	0.457475	0.0583972	0.0421517	0.0481488
FerHex5	2.02855	0.781512	0.959971	0.104192	0.232607		15.9446	26.5567	2.77121	13.2171	0.454615
Daidzein-glucoside like	1.56239	1.94531	0.49833	0.393543	0.563186		24.9386	17.918	9.93389	5.41266	0.552134
Apigenin-7-glucoside	0	0	0	0	NA		27.9261	23.3061	3.34479	6.77055	0.557664
Naringenin chalcone1	58.8452	81.129	3.16527	7.4093	0.0244572		6.55112	6.89461	0.584933	0.778678	0.733426
Kaempferol-7-O-glucoside	2.45714	2.55152	0.453617	0.712697	0.913799		13.9196	13.0845	2.04604	2.04558	0.780183
Kaempferol-glucoside1	1.04615	0.781246	0.540971	0.175885	0.65385		6.43563	6.83929	1.45935	1.71628	0.862252
Kaempferol-glucoside2	8.88486	1.49858	5.89196	0.22538	0.245691		683.6	686.6	92.3497	195.829	0.989284
Quercetin-3-D-galactoside	52.8681	16.6322	30.8731	1.55113	0.27483		61.1139	53.8498	22.4666	25.4082	0.835767
Quercetin-glucoside1	45.6713	12.9553	30.9497	2.85393	0.323275		173.729	174.439	29.9909	60.186	0.991837
Isorhamnetin-3-O-glucoside1	2.17844	1.21015	0.22726	0.164248	0.00865335		13.1619	22.1109	1.17865	4.22258	0.075524
Isorhamnetin-3-O-glucoside2	2.80702	1.66234	0.818473	0.10917	0.203071		2.04794	0.899329	0.547388	0.238152	0.090537
Kaempferol-glc-xyl	1.07157	1.38588	0.234064	0.291506	0.424902		14.636	21.2848	4.24777	11.1569	0.592809
Kaempferol-3-O--rutinoside	1.97976	1.42106	0.503929	0.465039	0.438786		179.4	136.4	23.2413	4.50111	0.106839
Quercetin-rha-glc	21.2775	28.2776	4.21193	5.45618	0.339558		0.197825	0.189239	0.0748413	0.0820679	0.940283
Rutin	35.5463	41.6163	4.49646	3.7125	0.328318		6.69043	4.42809	1.11652	0.482088	0.0998942
beta-hydroxycapric acid	2.12883	1.73918	0.195257	0.137441	0.14136		2.80096	2.27019	0.191072	0.33819	0.208972
Naringenin chalcone2	34.5595	59.0278	5.73802	10.9835	0.0837547		1.23361	1.62861	0.206541	0.445692	0.444565
Kaempferol	2.42319	1.13614	0.935718	0.191906	0.21476		11.1622	13.218	0.995243	2.90227	0.521698
